# Supplementary material for: Adiposity Is Related to Inflammatory Disease Activity in Juvenile Idiopathic Arthritis
Source: J Clin Med. 2021 Aug 31;10(17):3949. doi: 10.3390/jcm10173949 (PMC8432058; doi:10.3390/jcm10173949)
Supplement: Supplementary file 1 [file jcm-10-03949-s001.zip]

Archive with 1 entries (1 files):
- jcm-1367014-supplementary.pdf
